# Supplementary material for: Exploring the Association between Serum B Vitamins, Homocysteine and Mental Disorders: Insights from Mendelian Randomization
Source: Nutrients. 2024 Jun 21;16(13):1986. doi: 10.3390/nu16131986 (PMC11243542; doi:10.3390/nu16131986)
Supplement: Supplementary file 1 [file nutrients-16-01986-s001.zip]

Archive with 1 entries (1 files):
- nutrients-3048867-supplementary.pdf
